# Supplementary material for: Multipotent versus differentiated cell fate selection in the developing Drosophila airways
Source: eLife. 2015 Dec 2;4:e09646. doi: 10.7554/eLife.09646 (PMC4775228; doi:10.7554/eLife.09646)
Supplement: Figure 2—source data 1. — The number of P0144-lacZ-positive P-fate cells in Tr5 and Tr6 of the indicated genotypes at stage 16. DOI: http://dx.doi.org/10.7554/eLife.09646.006 [file elife-09646-fig2-data1.xlsx]

## Sheet: Sheet1
	P0144-LacZ positive cell number
H99	Tr 5	Tr 6
embryo 1	11	12
embryo 2	10	10
embryo 3	12	10
embryo 4	10	12
embryo 5	13	10
embryo 6	10	9
H99 bnl(P1)
embryo 1	16	14
embryo 2	16	12
embryo 3	11	10
embryo 4	11	10
embryo 5	11	12
embryo 6	15	11
H99 btl(∆24-1)
embryo 1	14	13
embryo 2	14	11
embryo 3	16	15
embryo 4	12	12
embryo 5	14	13
H99 pnt(∆88)
embryo 1	17	18
embryo 2	18	19
embryo 3	17	15
embryo 4	16	13
H99 rho(∆38)
embryo 1	20	19
embryo 2	18	19
embryo 3	18	18
embryo 4	19	18
embryo 5	20	17
embryo 6	20	17
