# Supplementary material for: Multipotent versus differentiated cell fate selection in the developing Drosophila airways
Source: eLife. 2015 Dec 2;4:e09646. doi: 10.7554/eLife.09646 (PMC4775228; doi:10.7554/eLife.09646)
Supplement: Figure 2—source data 2. — The number of P0144-lacZ-positive P-fate cells in Tr5 and Tr6 of the indicated genotypes at stage 16. DOI: http://dx.doi.org/10.7554/eLife.09646.007 [file elife-09646-fig2-data2.xlsx]

## Sheet: Sheet1
	P0144-LacZ positive cell number
H99	Tr 5	Tr 6
embryo 1	11	12
embryo 2	10	10
embryo 3	12	10
embryo 4	10	12
embryo 5	13	10
embryo 6	10	9
H99 rho(∆38) btl(∆24-1)
embryo 1	63	49
embryo 2	62	43
embryo 3	61	42
embryo 4	48	45
H99 vvl(H599)
embryo 1	43	41
embryo 2	49	45
embryo 3	40	46
embryo 4	33	35
H99 vvl(H599) rho(∆38) btl(∆24-1)
embryo 1	81	76
embryo 2	71	59
embryo 3	74	64
embryo 4	63	66
embryo 5	81	78
