# Supplementary material for: Multipotent versus differentiated cell fate selection in the developing Drosophila airways
Source: eLife. 2015 Dec 2;4:e09646. doi: 10.7554/eLife.09646 (PMC4775228; doi:10.7554/eLife.09646)
Supplement: Figure 4—source data 1. — The Trh-positive cell numbers in the whole Tr5 or in the SB/TC subregion of the indicated genotypes at stage 14. DOI: http://dx.doi.org/10.7554/eLife.09646.012 [file elife-09646-fig4-data1.xlsx]

## Sheet: Sheet1
	Trh positive celll number
control	Tr5	SB5+TC5
embryo 1	93	22
embryo 2	92	22
embryo 3	92	23
embryo 4	94	22
embryo 5	94	22
grn(7L12)/Df(grn)
embryo 1	78	9
embryo 2	82	11
embryo 3	84	10
embryo 4	81	9
embryo 5	82	9
