# Supplementary material for: Multipotent versus differentiated cell fate selection in the developing Drosophila airways
Source: eLife. 2015 Dec 2;4:e09646. doi: 10.7554/eLife.09646 (PMC4775228; doi:10.7554/eLife.09646)
Supplement: Figure 4—source data 2. — The number of metameres with any number of P0144-lacZ-positive cells of the indicated genotypes at stages 15/16. DOI: http://dx.doi.org/10.7554/eLife.09646.013 [file elife-09646-fig4-data2.xlsx]

## Sheet: Sheet1
WT	grn(7L12)	grn(7L12), arm>grn	CycA(3)	grn(7L12), arm>trh
9	0	9	9	0
9	0	9	9	0
9	0	9	9	0
9	1	9	9	1
9	0	9	9	0
9	0	9		0
9	0			1
9	0			0
9	0			0
9	0			0
	1
