# Supplementary material for: Multipotent versus differentiated cell fate selection in the developing Drosophila airways
Source: eLife. 2015 Dec 2;4:e09646. doi: 10.7554/eLife.09646 (PMC4775228; doi:10.7554/eLife.09646)
Supplement: Figure 7—source data 1. — The number of metameres with any number of P0144-lacZ-positive cells of the indicated genotypes at stages 15/16. DOI: http://dx.doi.org/10.7554/eLife.09646.023 [file elife-09646-fig7-data1.xlsx]

## Sheet: Sheet1
Gap1(B2)	aos(∆7)	aop(1)	aop(1) aos(∆7)	aos(∆7) Gap1(B2)	aos(∆7) Gap1(B2) rho(∆38)	aos(∆7) Gap1(B2) btl(∆24-1)	aos(∆7) Gap1(B2) pnt(∆88)	aos(∆7) Gap1(B2) ras85D(∆c40b)	aos(∆7) Gap1(B2)vvl(H599)	aos(∆7) Gap1(B2) arm>grn	aos(∆7) Gap1(B2) sim(2)	sim(2)
9	9	8	2	2	9	4	9	9	9	4	1	9
9	9	8	1	1	9	3	9	9	9	5	1	9
9	9	9	0	1	9	3	9	9	9	7	2	9
9	9	9	1	1	9	3	9	9	9	4	1	9
9	9	8	1	3	9	1	9	9	9	6	2	9
9	9	9	1	2	9	1	9	9	9	5	1
9	9	8	0	3	9	1	9	9	9		0
9	9	8	2	2		1			9		1
9	9	9	0	0		2					1
	9	9	1	2		0					1
	9	7	2	2		1					1
		9	1	1		2					1
		9		1		1					0
				3		1					3
				0							1
				1							2
				1
