# Supplementary material for: Multipotent versus differentiated cell fate selection in the developing Drosophila airways
Source: eLife. 2015 Dec 2;4:e09646. doi: 10.7554/eLife.09646 (PMC4775228; doi:10.7554/eLife.09646)
Supplement: Figure 7—source data 2. — The number of metameres with any number of P0144-lacZ-positive cells of the indicated genotypes at stages 15/16. DOI: http://dx.doi.org/10.7554/eLife.09646.024 [file elife-09646-fig7-data2.xlsx]

## Sheet: Sheet1
arm>sspi	arm>sspi, rho(∆38) btl(∆24-1)	arm>sspi, pnt(∆88)	arm>ssp, vvl(H599)	arm>sspi, ras85D(∆c40b)	arm>sspi, hh(13C)	trhx2>sspi aos(∆7)	btlX2>rasV12(s) aos(∆7)	arm>vvl
0	0	9	9	8	0			0
0	0	9	9	4	0	4	9	0
0	0	9	9	9	0	6	9	0
0	0	9	9	5	0	9	8	0
0	1	9	9	4	0	5	9	2
0	0	9	9	4	0	5	9	0
0		9	9	8	0	4	9	0
0		9	9	3		8	6	0
0						9	6	0
						9	9	0
						8	8	0
						9	9	0
						6	9	0
						4	8	0
						4	9	0
						4	9
						7	9
							7
							9
							6
							9
							7
