# Supplementary material for: Multipotent versus differentiated cell fate selection in the developing Drosophila airways
Source: eLife. 2015 Dec 2;4:e09646. doi: 10.7554/eLife.09646 (PMC4775228; doi:10.7554/eLife.09646)
Supplement: Figure 8—source data 1. — The number of metameres displaying P0144-lacZ-positive cells in the indicated genotypes at stages 15/16 DOI: http://dx.doi.org/10.7554/eLife.09646.029 [file elife-09646-fig8-data1.xlsx]

## Sheet: Sheet1
WT	arm>rasV12(s)	arm>rasV12(w)	arm>rasV12(w) aos(∆7)
9	4	9	5
9	1	9	6
9	9	9	3
9	9	9	4
9	5	9	7
9	6	9
9	3	9
9	2	9
9	7	9
9	9
